# Supplementary material for: Associations of IL13 gene polymorphisms and immune factors with Schistosoma haematobium infection in schoolchildren in four schistosomiasis-endemic communities in Ghana
Source: PLoS Negl Trop Dis. 2021 Jun 29;15(6):e0009455. doi: 10.1371/journal.pntd.0009455 (PMC8274844; doi:10.1371/journal.pntd.0009455)
Supplement: S1 Data — (XLSX) [file pntd.0009455.s002.xlsx]

## Sheet: Sheet1
TRACK_NO	Community_ID	PAT_ID	NAME	AGE	age_gps2	age3_USE	CLASS	Blood_Gps_II	bloodGPS	BLOOD_GP	Sh_infection	logSh_infection	Sh_inf_status	S_mansoni	Sm_inf_stat	Ascaris	Trichuris	Hookworm	STH_inf_stat	Giardia	Giardia_inf_stat	SEX	IL_13_1055	IL_13_591	IL_13_1258	IL_13_gp_1	IL13_c_gene	IL13_t_gene	IL_13_gp_2	IL_13_gp_3	ShIgG_ug_ml	logShIgG	ShIgE_ug_ml	logShIgE	Total_IgA_ug_ml	logTotal_IgA	Total_IgE_ug_ml	LogTotal_IgE	Total_IgG1_ug_ml	LogTotal_IgG1	Total_IgG4_ug_ml	LogTotal_IgG4	IL_4_pg_ml	logIL_4	IL_13_pg_ml	logIL13	IL_5_pg_ml	logIL_5	IL_10_pg_ml
379	4	apw 14	Rita	8	1	1	BS.2	2	7	O+	24	1.39794	1	0	0	0	0	0	0	0	0	2									388.144	2.59011	8.181	0.96289	3669.54	3.56473	0.198645	0.078691
372	4	apw 15	Enoc	8	1	1	BS.2	1	1	A+	16	1.23045	1	0	0	0	72	24	1	0	0	1									201.732	2.30692	1.0404	0.309715
156	2	BK 45	ADAD	8	1	1	BS.2	2	7	O+	12	1.11394	1	0	0	0	0	72	1	0	0	2											0.5005	0.176236	2571.47	3.41035	0.908749	0.280749	33.2295	1.5344	188.119	2.27674	3.6	0.662758	9.9	1.03743	24.5	1.40654	52.4
217	2	BK 106	MATI	8	1	1	BS1	2	7	O+	12	1.11394	1	0	0	0	0	0	0	0	0	2									272.797	2.43743	0.2119	0.083467	9913.93	3.99629	3.37531	0.641009
037	1	ASE 37	SHAR	8	1	1	BS. 2	1	1	A+	12	1.11394	1	0	0	48	0	0	1	0	0	2									138.489	2.14454	0.9639	0.293119	10145.1	4.0063	0.3222	0.121297	8.45772	0.975787			1.3	0.361728	5.4	0.80618	7.7	0.939519	69.7
297	3	akg 6	Jame	8	1	1	BS.2	1	3	B+	10	1.04139	1	0	0	0	0	0	0	0	0	1													1604.78	3.20569	1.43607	0.38669									12.3	1.12385	31.3
370	4	apw 15	Isaa	8	1	1	BS.2	2	7	O+	7	0.90309	1	0	0	0	0	0	0	0	0	1
158	2	BK 47	AMPO	8	1	1	BS.2	2	7	O+	0	0	0	0	0	0	0	0	0	0	0	2	CC	AA	AA	3	1		1	1	217.615	2.33968	0.5013	0.176467	3819.05	3.58207	0.7675	0.247359	25.8805	1.42944	437.082	2.64155	1.2	0.342423	6.3	0.863323	4.7	0.755875	32.5
155	2	BK 44	YEBO	8	1	1	BS.2	1	1	A+	0	0	0	0	0	0	0	0	0	0	0	2	CT	GA	GG	2	1	2	2	3	337.762	2.52989	0.3187	0.120146	7811.11	3.89277	3.63251	0.665817	20.9214	1.34087	364.437	2.56281	6.2	0.857332	95.8	1.98588	35.9	1.56703	54.9
358	4	apw 17	Glad	6	1	1	BS.1	2	7	O+	0	0	0	0	0	0	0	0	0	0	0	2									251.482	2.40223	0.7562	0.244574	9558.42	3.98043	0.691603	0.228298	8.61124	0.982779	291.949	2.46679	2	0.477121	3.7	0.672098	1.6	0.414973	15.7
360	4	apw 17	Fran	8	1	1	BS.1	2	7	O+	0	0	0	0	0	0	0	0	0	0	0	2									313.511	2.49764	0.918	0.282849					7.01834	0.904084	12.1278	1.11819	3.1	0.612784	9.2	1.0086	3.8	0.681241	13.6
162	2	BK 51	YEBO	8	1	1	BS.1	1	1	A+	0	0	0	0	0	0	0	0	0	0	0	1									363.495	2.56169	1.0581	0.313466	1620.59	3.20994	6.10786	0.851739									1	0.30103	54.1
367	4	apw 15	Emma	7	1	1	BS.2	1	1	A+	0	0	0	0	0	0	0	0	0	0	0	1									691.335	2.84032	0.4265	0.154272	8475.6	3.92822	5.798	0.832381									3.6	0.662758	32
046	1	ASE 46	JOSE	6	1	1	BS. 1	2	7	O+	0	0	0	0	0	0	0	0	0	0	0	1									656.072	2.81761	0.8008	0.255465			5.7619	0.830069
045	1	ASE 45	MOSE	7	1	1	BS. 1	1	1	A+	0	0	0	0	0	0	0	0	0	0	0	1									276.781	2.4437	0.4923	0.173856	2825.7	3.45128	5.50794	0.813444									1	0.30103	73.5
052	1	ASE 52	JANE	6	1	1	BS.1	2	7	O+	0	0	0	0	0	0	0	0	0	0	0	2									177.013	2.25045	0.48	0.170262	3693.1	3.56751	3.77072	0.678584
153	2	BK 42	BAAH	8	1	1	BS.2	1	1	A+	0	0	0	0	0	0	0	0	0	0	0	2									159.582	2.2057	0.1772	0.07085	3730.95	3.57194	1.16825	0.33611
357	4	apw 17	Dian	7	1	1	BS.1	1	1	A+	0	0	0	0	0	72	0	0	1	0	0	2									881.97	2.94595	0.4474	0.160589	645.408	2.81051	0.734981	0.239295
369	4	apw 15	Raym	7	1	1	BS.2	1	3	B+	0	0	0	0	0	0	0	0	0	0	0	1									401.744	2.60503			3390.85	3.53044	0.698617	0.230095
038	1	ASE 38	RASH	8	1	1	BS. 2	1	4	B-	0	0	0	0	0	0	24	0	1	0	0	2									532.3	2.72697	1.2333	0.348947			0.5663	0.194875
048	1	ASE 48	OWUS	6	1	1	BS. 1	2	7	O+	0	0	0	0	0	0	0	48	1	0	0	1													4608.65	3.66367	0.410158	0.149268									1	0.30103	16.9
051	1	ASE 51	OBEN	7	1	1	BS.1	1	1	A+	0	0	0	0	0	0	0	0	0	0	0	1									228.739	2.36124	0.2121	0.083538	914.589	2.9617	0.2827	0.108125									19.4	1.30963	35.8
101	1	ASE 10	KWAK	8	1	1	BS. 3	3	8	O-	0	0	0	0	0	0	0	0	0	0	0	1
103	1	ASE 10	ISAA	8	1	1	BS. 2	1	3	B+	0	0	0	0	0	0	0	0	0	0	0	1
104	1	ASE 10	FATI	6	1	1	BS. 1	2	7	O+	0	0	0	0	0	0	0	0	0	0	0	2
133	2	BK 22	AMOA	8	1	1	BS.3	2	7	O+	0	0	0	0	0	0	0	0	0	0	0	1
146	2	BK 35	SERW	8	1	1	BS.1		8	O-	0	0	0	0	0	0	0	0	0	0	0	2
157	2	BK 46	MANS	8	1	1	BS.2	1	1	A+	0	0	0	0	0	0	0	0	0	0	0	2
159	2	BK 48	MINT	8	1	1	BS.2	1	3	B+	0	0	0	0	0	0	0	0	0	0	0	2
160	2	BK 49	AFUA	8	1	1	BS. 2	1	1	A+	0	0	0	0	0	0	0	0	0	0	0	2
163	2	BK 52	APPI	7	1	1	BS.1	3	8	O-	0	0	0	0	0	0	0	0	0	0	0	1																											7.9
165	2	BK 54	DEMT	6	1	1	BS. 1	1	2	A-	0	0	0	0	0	0	0	0	0	0	0	2
347	4	apw161	Acqu	7	1	1	BS.1	2	7	O+	0	0	0	0	0	0	0	0	0	0	0	1
349	4	apw 16	Paul	8	1	1	BS.1	1	3	B+	0	0	0	0	0	0	0	0	0	0	0	1
353	4	apw 16	Taky	6	1	1	BS.1	1	3	B+	0	0	0	0	0	0	0	0	0	0	0	1
355	4	apw 16	Beat	8	1	1	BS.1	1	3	B+	0	0	0	0	0	0	0	0	0	0	0	2									296.406	2.47335	0.619	0.209247
356	4	apw 17	Mich	6	1	1	BS.1	1	3	B+	0	0	0	0	0	0	0	0	0	0	0	1
359	4	apw 17	Leti	6	1	1	BS.1	1	6	AB-	0	0	0	0	0	0	0	0	0	0	0	2									225.928	2.35589	0.393	0.143951													5	0.778151	32.8
362	4	apw 1	Mary	6	1	1	BS.1	2	7	O+	0	0	0	0	0	0	0	0	0	0	0	2									251.482	2.40223	0.6294	0.212028
363	4	apw 17	Itsi	7	1	1	BS.1	1	3	B+	0	0	0	0	0	0	0	0	0	0	0	2									140.141	2.14965	0.8184	0.259689
365	4	apw 17	Yebo	6	1	1	BS.1	2	7	O+	0	0	0	0	0	0	0	0	0	0	0	2
366	4	apw 18	Prec	6	1	1	BS.1	1	1	A+	0	0	0	0	0	0	0	0	0	0	0	2
368	4	apw152	John	7	1	1	BS.2	1	3	B+	0	0	0	0	0	0	0	0	0	0	0	1
376	4	apw 16	Jame	8	1	1	BS.2	1	3	B+	0	0	0	0	0	0	0	0	0	0	0	1
377	4	apw 14	Alic	7	1	1	BS.2	3	8	O-	0	0	0	0	0	0	0	0	0	0	0	2									112.873	2.05642	0.7621	0.246031
223	3	akg 4	Davi	10	2	2	BS.3	2	7	O+	580	2.76418	1	0	0	0	0	0	0	0	0	1
109	1	ASE 30	JUST	10	2	2	BS.3				170	2.233	1						0			1																			223.537	2.35129
238	3	akg138	Salo	11	2	2	BS.3	2	7	O+	165	2.22011	1	0	0	0	0	0	0	0	0	2
123	2	BK 12	GYAM	11	2	2	BS. 4	3	8	O-	152	2.18469	1	0	0	0	0	0	0	0	0	2									408.861	2.61264	0.5207	0.182044			3.64449	0.666938	16.5222	1.24359	211.041	2.32642	2.2	0.50515	4.5	0.740363	4.1	0.70757	29
030	1	ASE 30	EMMA	10	2	2	BS. 4	1	3	B+	134	2.13033	1	0	0	48	0	0	1	0	0	1									565.105	2.7529	0.4727	0.168114	2052.02	3.31239	6.6105	0.881413	8.461	0.975937	360.343	2.55792	0.7	0.230449	16.7	1.24797	5.8	0.832509	20.9
235	3	akg 14	Pete	11	2	2	BS.3	2	7	O+	96	1.98677	1	0	0	0	0	0	0	0	0	1
224	3	akg179	Brig	10	2	2	BS.3	2	7	O+	70	1.85126	1	0	0	0	0	0	0	0	0	1																											7.9
033	1	ASE 33	DANI	10	2	2	BS. 3	1	3	B+	52	1.72428	1	0	0	0	0	0	0	96	1	1	CT	GA	GA	2	1	2	2	2	219.353	2.34312	1.0769	0.317416	3545.66	3.54982	0.548408	0.189885	16.6966	1.24789	222.329	2.34895			1.5	0.39794	1	0.30103	20
152	2	BK 41	ADU	9	2	2	BS.2	2	7	O+	50	1.70757	1	0	0	0	0	24	1	0	0	2
129	2	BK 18	KWAD	11	2	2	BS. 3	2	7	O+	42	1.63347	1	0	0	0	0	72	1	0	0	1
402	4	apw 13	Merc	9	2	2	BS.4	3	8	O-	28	1.4624	1	0	0	0	0	0	0	0	0	2
179	2	BK 68	YEBO	10	2	2	BS. 3	3	8	O-	23	1.38021	1	0	0	0	0	24	1	0	0	2									221.472	2.34728	0.3087	0.11684	10669.5	4.02818	1.12152	0.326647	12.2752	1.12304	42.0655	1.63413	3.1	0.612784	35	1.5563	34.4	1.549	54.5
237	3	akg142	Step	11	2	2	BS.3	1	3	B+	22	1.36173	1	0	0	0	0	0	0	0	0	1									424.884	2.62929	1.2678	0.355605	13608.3	4.13384	4.68442	0.754686	66.7643	1.831	388.888	2.59094	0.6	0.20412	3.7	0.672098	1	0.30103	49.7
118	2	BK 7	MAVI	10	2	2	BS. 3	2	7	O+	20	1.32222	1	0	0	0	0	0	0	0	0	2	CT	GA	GG	2	1	2	2	3	227.487	2.35886	0.5281	0.184152	4234.91	3.62695	3.59078	0.661886	21.7184	1.35638	363.264	2.56142	1.6	0.414973	41.3	1.62634	1	0.30103	41.9
415	4	apw 11	John	11	2	2	BS.5	2	7	O+	20	1.32222	1	0	0	0	0	0	0	0	0	1
120	2	BK 9	OWUS	9	2	2	BS. 2	1	1	A+	19	1.30103	1	0	0	0	0	0	0	0	0	1	CT	GA	GG	2	1	2	2	3	273.455	2.43847	0.3511	0.130687	9612.65	3.98289	5.76188	0.830067	18.3834	1.28743	254.718	2.40776	0.9	0.278754	11.5	1.09691	9.1	1.00432	54
226	3	akg 20	Yvon	10	2	2	JHS1	1	3	B+	16	1.23045	1	0	0	0	0	0	0	0	0	2	CT	AA	AA	2	1	2	1	1	155.175	2.19361	0.407	0.148294					122.079	2.09018	510.353	2.70872	1.8	0.447158	19.1	1.3032
119	2	BK 8	SERW	9	2	2	BS. 3	2	7	O+	15	1.20412	1	0	0	0	0	48	1	0	0	2	CT	AA	AA	2	1	2	1	1	384.78	2.58634	0.403	0.147058					6.04396	0.847817	143.107	2.15869	1.4	0.380211	28.2	1.46538	25.4	1.4216	30.5
421	4	apw 11	Godf	10	2	2	BS.4	1	3	B+	14	1.17609	1	0	0	0	0	0	0	0	0	1
134	2	BK 23	AMDI	9	2	2	BS.3	2	7	O+	13	1.14613	1	0	0	0	0	0	0	0	0	1	TT	GG	GA	1		2	3	2	239.051	2.3803	0.1613	0.064944	17860.6	4.25192	2.79248	0.578924	13.0644	1.14812	95.4328	1.98422	0.9	0.278754	3.4	0.643453	1	0.30103	72.5
408	4	apw 13	Ewus	10	2	2	BS.4	1	4	B-	11	1.07918	1	0	0	0	0	0	0	0	0	2									246.028	2.39275	0.3926	0.143826	6903.38	3.83913	1.22196	0.346736	12.3186	1.12446	184.363	2.26802	6.6	0.880814	178.9	2.25503	21.2	1.34635	27.1
116	2	BK 5	ALHA	11	2	2	BS. 4	2	7	O+	11	1.07918	1	0	0	0	0	0	0	0	0	1	TT	GA	GA	1		2	2	2	152.796	2.18695	0.3386	0.126651	3948.93	3.59659	4.92499	0.772688	14.4938	1.19016	33.3217	1.53557	1.8	0.447158	11.3	1.0899	1	0.30103	75.2
168	2	BK 57	MUST	11	2	2	BS. 1	1	3	B+	11	1.07918	1	0	0	0	0	0	0	72	1	1
218	2	BK 107	MUST	11	2	2	BS4	1	1	A+	11	1.07918	1	0	0	0	0	0	0	0	0	1
150	2	BK 39	SERW	11	2	2	BS.5	2	7	O+	10	1.04139	1	0	0	0	0	48	1	0	0	2	CC	AA	GG	3	1		1	3	135.47	2.13504	0.1682	0.067517	523.44	2.7197	1.63755	0.421201	54.0029	1.74039	7.9079	0.949775	2	0.477121	7.3	0.919078	4.6	0.748188	40.9
099	1	ASE 10	ATON	11	2	2	BS. 4	1	3	B+	9	1	1	0	0	0	0	0	0	0	0	1	CT	GA	GG	2	1	2	2	3	206.234	2.31646	1.5098	0.399639	1084.54	3.03564	0.300933	0.114255
294	3	akg 2	Albe	9	2	2	BS.3	2	7	O+	4	0.69897	1	0	0	0	0	0	0	0	0	1									349.34	2.54449	0.4794	0.170086	1319.78	3.12083	6.57276	0.879254									10.7	1.06819	18.3
039	1	ASE 39	AMIN	10	2	2	BS. 2	1	1	A+	3	0.60206	1	24	1	0	0	0	0	0	0	2									249.48	2.39877	1.5181	0.401073	11872.5	4.07458	2.6929	0.567368	14.3332	1.18563	325.686	2.51413	1.8	0.447158	15.7	1.22272	1	0.30103	45.6
166	2	BK 55	YIRI	10	2	2	BS. 1	1	1	A+	3	0.60206	1	0	0	0	0	48	1	0	0	1	CT	GA	GG	2	1	2	2	3	429.783	2.63426	0.7816	0.25081	3509.57	3.54538	0.418868	0.151942	15.0392	1.20518	18.6888	1.29422	2.7	0.568202	16.6	1.24551	6.8	0.892095	74
234	3	akg143	Desm	10	2	2	BS.3	1	1	A+	2	0.477121	1	0	0	0	0	0	0	0	0	1	CC	AA	AA	3	1		1	1	388.144	2.59011	8.181	0.96289
418	4	apw 1	Agne	11	2	2	BS.5	1	3	B+	0	0	0	0	0	0	0	0	0	0	0	2	TT	GA	GA	1		2	2	2	141.989	2.1553	0.1735	0.069483	4586.83	3.66161	1.70623	0.432364	43.5399	1.64875	509.709	2.70817	0.5	0.176091	3.8	0.681241	1	0.30103	108.2
381	4	apw 14	Eliz	11	2	2	BS.4	2	7	O+	0	0	0	0	0	0	0	0	0	0	0	2	CT	GA	GA	2	1	2	2	2	740.626	2.87019	0.5203	0.181929	1110.23	3.0458	1.19972	0.342368	18.6448	1.29325	373.408	2.57335	2.1	0.491362	16.8	1.25042	17.6	1.26951	58.1
364	4	apw 17	Ayis	9	2	2	BS.3	1	3	B+	0	0	0	0	0	0	0	0	0	0	0	2	CC	AA	GA	3	1		1	2	295.972	2.47272	0.2441	0.094855	49537.7	4.69494	0.72392	0.236517	10.5069	1.06096	331.79	2.52217	1.8	0.447158	7.6	0.934498	13.2	1.15229	22
031	1	ASE 31	SAND	10	2	2	BS.2	2	7	O+	0	0	0	0	0	0	0	0	0	168	1	2									407.393	2.61108	0.7119	0.233478	14471.1	4.16053	1.14365	0.331155	10.434	1.0582	271.52	2.4354	1.4	0.380211	8.9	0.995635	6.9	0.897627	43.7
384	4	apw 1	Lind	9	2	2	BS.4	1	3	B+	0	0	0	0	0	0	0	0	0	0	0	2									140.141	2.14965	1.1995	0.342324	3169.72	3.50116	5.03824	0.78091	9.06616	1.00286	226.143	2.3563	0.7	0.230449	6.3	0.863323			44.7
222	3	akg 19	Hack	9	2	2	BS.2	1	1	A+	0	0	0	0	0	0	0	0	0	0	0	1									252.013	2.40314	0.176	0.070407					15.0044	1.20424	139.048	2.14628	0.9	0.278754	4.1	0.70757	1	0.30103	40.2
084	1	ASE 84	CHRI	11	2	2	BS. 4	2	7	O+	0	0	0	0	0	0	0	0	0	0	0	2									320.884	2.5077	0.7432	0.241347	117.848	2.07499	0.92938	0.285418	9.14928	1.00643	113.136	2.05742	1.7	0.431364	11.1	1.08279	6.4	0.869232	40.2
395	4	apw 12	Bnej	11	2	2	BS.4	1	2	A-	0	0	0	0	0	0	0	0	0	0	0	1									226.683	2.35733	0.8307	0.262617					14.2036	1.18195	91.592	1.96657	2.1	0.491362	9.8	1.03342	8.7	0.986772	39
090	1	ASE 91	ALHA	10	2	2	BS. 4	3	8	O-	0	0	0	0	0	0	0	0	0	0	0	1															5.4222	0.807684
351	4	apw 16	Simo	11	2	2	BS.4	1	5	AB+	0	0	0	0	0	0	0	0	0	0	0	1									410.41	2.61428	0.5288	0.184351	2829.06	3.4518	4.65817	0.752676
190	2	BK 79	EFFA	10	2	2	BS. 3	2	7	O+	0	0	0	0	0	0	0	0	0	0	0	1									355.029	2.55149	1.2327	0.34883	10889.6	4.03705	4.45817	0.737047
249	3	akg 13	Ener	11	2	2	BS.4	2	7	O+	0	0	0	0	0	0	0	0	0	0	0	2	CC	AA	AA	3	1		1	1	269.604	2.43233	0.5801	0.198685	12411.9	4.09387	4.00801	0.699666					0.9	0.278754	12	1.11394	5.7	0.826075	41.5
131	2	BK 20	KUSI	9	2	2	BS. 3	1	1	A+	0	0	0	0	0	0	0	0	0	48	1	1									792.909	2.89977			1701.66	3.23113	3.64686	0.66716									4	0.69897	112.1
087	1	ASE 87	RUKA	11	2	2	BS. 4	2	7	O+	0	0	0	0	0	0	0	0	0	0	0	2	TT	AA	GA	1		2	1	2	1062.88	3.02689	0.8523	0.267711	304.169	2.48454	3.48081	0.651356
295	3	akg 3	Samu	10	2	2	BS.3	1	1	A+	0	0	0	0	0	0	0	0	0	0	0	1	CT	GA	GA	2	1	2	2	2	301.188	2.48028	2.4127	0.533098	3893.98	3.5905	3.24672	0.628053
126	2	BK 15	ABUD	10	2	2	BS. 4	2	7	O+	0	0	0	0	0	0	0	0	0	0	0	1									761.906	2.88247	1.055	0.312812	12688.8	4.10345	2.59959	0.556253
094	1	ASE 95	RICH	11	2	2	BS. 4	1	3	B+	0	0	0	0	0	0	0	0	0	0	0	1	CT	GA	GA	2	1	2	2	2	395.389	2.59812	1.1088	0.324035	738.147	2.86873	2.54139	0.549174
383	4	apw 14	Mary	10	2	2	BS.4	3	8	O-	0	0	0	0	0	0	0	0	0	0	0	2									5651.91	3.75227	2.5699	0.552656	4682.45	3.67057	2.08825	0.489713									11.3	1.0899	50.3
354	4	apw 16	Eben	10	2	2	BS.3	2	7	O+	0	0	0	0	0	0	0	0	0	0	0	1									574.504	2.76005	1.5683	0.409646	502.784	2.70225	1.48578	0.395462									1	0.30103	7.2
029	1	ASE 29	MILL	11	2	2	BS.4	1	3	B+	0	0	0	0	0	0	0	0	0	0	0	2									144.251	2.16212	0.0511	0.021644	136.661	2.13881	1.31617	0.364771
378	4	apw142	Chri	10	2	2	BS.3	2	7	O+	0	0	0	0	0	0	0	0	0	0	0	2	-	-	GA					2	394.286	2.59691	0.4214	0.152716	2478.52	3.39437	1.31024	0.363658
041	1	ASE 41	SAMM	9	2	2	BS. 2	2	7	O+	0	0	0	0	0	0	0	0	0	72	1	2									756.164	2.87919	0.4211	0.152625			1.2756	0.357096
373	4	apw 15	John	11	2	2	BS.4	2	7	O+	0	0	0	0	0	0	0	0	0	0	0	1									658.736	2.81937	0.4586	0.163936	2311.09	3.36401	1.20979	0.344351
298	3	akg 7	Step	10	2	2	BS.3	2	7	O+	0	0	0	0	0	0	0	0	0	0	0	1									469.931	2.67296	0.3027	0.114844	3002.2	3.47758	1.05172	0.312117									1	0.30103	24
014	1	ASE 14	EDMU	11	2	2	BS.2	2	7	O+	0	0	0	0	0	0	0	72	1	0	0	1									445.149	2.64948					0.9621	0.292721
386	4	apw 15	Bern	10	2	2	BS.3	1	1	A+	0	0	0	0	0	0	0	0	0	0	0	2									610.129	2.78613	0.6994	0.230296	889.955	2.94986	0.95862	0.29195									1	0.30103	18.9
130	2	BK 19	AMPO	9	2	2	BS. 3	1	3	B+	0	0	0	0	0	0	0	0	0	0	0	1									140.069	2.14943	0.738	0.24005	6780.06	3.8313	0.914792	0.282122
107	1	ASE 10	GRAC	10	2	2	BS. 3	2	7	O+	0	0	0	0	0	0	0	48	1	0	0	2	CC	AA	GA	3	1		1	2	139.329	2.14715	0.8305	0.26257	158.098	2.20167	0.708045	0.232499
054	1	ASE 54	MOSE	9	2	2	BS.3	1	3	B+	0	0	0	0	0	0	0	0	0	0	0	1									153.563	2.18911	5.3137	0.800284	1791.55	3.25347	0.5808	0.198877
371	4	apw 15	Kenn	11	2	2	BS.2	1	3	B+	0	0	0	0	0	0	0	0	0	0	0	1	CT	GA	GA	2	1	2	2	2	340.268	2.5331	1.7995	0.44708	1361.53	3.13435	0.52574	0.183481
098	1	ASE 99	RUTH	11	2	2	BS.4	1	3	B+	0	0	0	0	0	0	0	0	0	0	0	2									272.616	2.43714	0.5343	0.18591	4357.95	3.63938	0.441584	0.15884									1	0.30103	34.7
053	1	ASE 53	OPPO	10	2	2	BS.3	2	7	O+	0	0	0	0	0	0	0	0	0	0	0	1									192.801	2.28736	0.58	0.198657	2929.01	3.46687	0.402552	0.146919									4.7	0.755875	19.1
095	1	ASE 96	SOLO	11	2	2	BS. 4	2	7	O+	0	0	0	0	0	0	0	0	0	0	0	1	CC	AA	AA	3	1		1	1	236.479	2.37562	0.7165	0.234644	2940.79	3.46861	0.384734	0.141366									3.6	0.662758	41
361	4	apw 17	Euni	10	2	2	BS.4	1	5	AB+	0	0	0	0	0	0	0	0	0	0	0	2									408.722	2.61249	3.4983	0.653048	2772.51	3.44303	0.373957	0.137973
082	1	ASE 82	ANGE	11	2	2	BS. 4	3	8	O-	0	0	0	0	0	0	0	0	0	0	0	2	TT	GA	GA	1		2	2	2	393.245	2.59577	1.1738	0.33722	2231.58	3.34881	0.335716	0.125714
125	2	BK 14	ADAM	9	2	2	BS. 2	2	7	O+	0	0	0	0	0	0	0	48	1	0	0	1									206.096	2.31617	1.3614	0.37317	3457.24	3.53885	0.312999	0.118264
080	1	ASE 80	PHIL	10	2	2	BS. 2	2	7	O+	0	0	0	0	0	0	0	0	0	0	0	1													2091.58	3.32068	0.267057	0.102796
093	1	ASE 94	FUSE	11	2	2	BS. 4	3	8	O-	0	0	0	24	1	0	0	0	0	0	0	1									414.217	2.61828	0.9393	0.287645			0.2118	0.083431
382	4	apw 14	Hasi	11	2	2	BS.4	2	7	O+	0	0	0	0	0	0	0	0	0	0	0	2									769.209	2.88661	1.2005	0.342521	3060.08	3.48588	0.175404	0.070187
374	4	apw 15	John	11	2	2	BS.4	2	7	O+	0	0	0	0	0	0	24	24	1	0	0	1									625.639	2.79702	1.9537	0.470366	529.767	2.7249	0.092394	0.038379
089	1	ASE 90	JOSE	10	2	2	BS. 4	1	5	AB+	0	0	0	0	0	0	0	0	0	0	0	1													1674.94	3.22426
025	1	ASE 25	DARK	10	2	2	BS.3	2	7	O+	0	0	0	0	0	0	0	0	0	0	0	1									594.399	2.77481	0.2488	0.096493
066	1	ASE 66	FRAN	10	2	2	BS. 3	2	7	O+	0	0	0	0	0	0	0	0	0	0	0	1
068	1	ASE 68	DERR	11	2	2	BS. 5	1	1	A+	0	0	0	0	0	0	0	0	0	0	0	1
074	1	ASE 74	LUCY	10	2	2	BS. 3	1	3	B+	0	0	0	0	0	0	0	0	0	0	0	2
081	1	ASE 81	BERN	10	2	2	BS. 2	1	3	B+	0	0	0	0	0	0	0	0	0	96	1	1
083	1	ASE 83	AZIZ	9	2	2	BS. 2	2	7	O+	0	0	0	0	0	0	0	0	0	0	0	1	CC	AA	AA	3	1		1	1	307.538	2.48931	0.2838	0.108497
085	1	ASE 85	DAVI	9	2	2	BS. 2	2	7	O+	0	0	0	0	0	0	0	24	1	96	1	1									312.258	2.4959	1.3026	0.362219
086	1	ASE 86	ADDO	9	2	2	BS. 2	2	7	O+	0	0	0	0	0	0	0	0	0	72	1	1
091	1	ASE 92	ABEN	10	2	2	BS.3	1	3	B+	0	0	0	0	0	0	0	0	0	72	1	2									65.0309	1.81975	0.3699	0.136689
092	1	ASE 93	SULE	11	2	2	BS.5	1	3	B+	0	0	0	0	0	48	0	0	1	0	0	1									200.373	2.304	0.2861	0.109275
096	1	ASE 97	HANN	11	2	2	BS. 4	1	1	A+	0	0	0	0	0	0	0	0	0	0	0	2	TT	GA	GA	1		2	2	2	368.192	2.56725	3.1821	0.621394
097	1	ASE 98	SAMU	11	2	2	BS. 4	2	7	O+	0	0	0	0	0	0	0	0	0	48	1	1
100	1	ASE 10	DESM	9	2	2	BS. 3	1	5	AB+	0	0	0	0	0	0	0	0	0	0	0	1
105	1	ASE 10	SAND	9	2	2	BS. 3	2	7	O+	0	0	0	0	0	0	0	0	0	0	0	2
106	1	ASE 10	MEBU	10	2	2	BS. 3	2	7	O+	0	0	0	0	0	0	0	0	0	0	0	1
108	1	ASE110	CECI	9	2	2	BS. 3	2	7	O+	0	0	0	0	0	0	0	0	0	0	0	2									891.308	2.95052	1.7754	0.443326
132	2	BK 21	KANK	10	2	2	BS. 3	2	7	O+	0	0	0	0	0	0	0	0	0	0	0	1
140	2	BK 29	KUSI	10	2	2	BS. 4				0	0	0						0			1
144	2	BK 33	ASUM	11	2	2	BS. 4	1	1	A+	0	0	0	0	0	0	0	0	0	0	0	1
149	2	BK 38	BOAK	10	2	2	BS.5	1	3	B+	0	0	0	0	0	0	0	0	0	0	0	2
154	2	BK 43	OBED	10	2	2	BS. 3	2	7	O+	0	0	0	0	0	0	0	0	0	0	0	1
167	2	BK 56	NYAN	10	2	2	BS. 1	3	8	O-	0	0	0	0	0	0	0	0	0	0	0	2
169	2	BK 58	ASUM	10	2	2	BS. 5				0	0	0						0			1
170	2	BK 59	MENS	10	2	2	BS. 5	2	7	O+	0	0	0	0	0	0	0	0	0	0	0	1
178	2	BK 67	MUSH	10	2	2	BS. 3				0	0	0						0			1
189	2	BK 78	AMAN	10	2	2	BS. 3	3	8	O-	0	0	0	0	0	0	0	0	0	0	0	1
212	2	BK 101	JUST	11	2	2	BS4	1	1	A+	0	0	0	0	0	0	0	0	0	0	0	1
213	2	BK 102	AKOS	10	2	2	BS4	1	1	A+	0	0	0	0	0	0	0	0	0	0	0	2
225	3	akg 19	Rich	9	2	2	BS.1	1	5	AB+	0	0	0	0	0	0	0	0	0	0	0	1
227	3	akg 46	Agne	10	2	2	BS.1	1	5	AB+	0	0	0	0	0	0	0	0	0	0	0	2
236	3	akg 14	Joel	10	2	2	BS.3	1	3	B+	0	0	0	0	0	0	0	0	0	0	0	1
239	3	akg108	Rita	11	2	2	BS.3	2	7	O+	0	0	0	0	0	0	0	0	0	0	0	2
241	3	akg 12	Sara	11	2	2	BS.5	2	7	O+	0	0	0	0	0	0	0	0	0	0	0	2
242	3	akg129	Rita	10	2	2	BS.3	2	7	O+	0	0	0	0	0	0	0	0	0	0	0	2
243	3	akg 13	Jenn	11	2	2	BS.3	2	7	O+	0	0	0	0	0	0	0	0	0	0	0	2
244	3	akg127	Glad	11	2	2	BS.3	1	1	A+	0	0	0	0	0	0	0	0	0	0	0	2
246	3	akg 30	Comf	11	2	2	BS.4	1	5	AB+	0	0	0	0	0	0	0	0	0	0	0	2	TT	GA	GA	1		2	2	2	373.741	2.57373	1.2616	0.354416
248	3	akg137	Sara	11	2	2	BS.3	2	7	O+	0	0	0	0	0	0	0	0	0	0	0	2
250	3	akg 10	Rich	11	2	2	BS.4	1	5	AB+	0	0	0	0	0	0	0	0	0	0	0	1		GA	GA	2	1	2	2	2	340.25	2.53307	1.6132	0.417173													1	0.30103	50.3
256	3	akg 11	Mabe	11	2	2	BS.4	1	3	B+	0	0	0	0	0	0	0	0	0	0	0	2
258	3	akg 12	Agne	11	2	2	BS.4	2	7	O+	0	0	0	0	0	0	0	0	0	0	0	2
311	3	akg 12	Mage	11	2	2	BS.4	2	7	O+	0	0	0	0	0	0	0	0	0	0	0	2	CT	AA	GG	2	1	2	1	3	545.767	2.7378	5.1357	0.787864
332	3	akg 17	Dora	10	2	2	BS.4	1	4	B-	0	0	0	0	0	0	0	0	0	0	0	2
348	4	apw 16	Amad	9	2	2	BS.1	2	7	O+	0	0	0	0	0	0	0	0	0	0	0	1									305.389	2.48627	0.5812	0.198987
380	4	apw 14	Oliv	10	2	2	BS.4	1	3	B+	0	0	0	0	0	0	0	24	1	0	0	2									263.534	2.42248	0.3861	0.141795
385	4	apw 14	Nsia	9	2	2	BS.3	1	3	B+	0	0	0	0	0	0	0	0	0	0	0	1
387	4	apw 12	Timo	11	2	2	BS.4	1	3	B+	0	0	0	0	0	0	0	0	0	0	0	1
392	4	apw 12	Juni	11	2	2	BS.4	1	5	AB+	0	0	0	0	0	0	0	0	0	0	0	1
394	4	apw 1	Godf	11	2	2	BS.4	1	1	A+	0	0	0	0	0	0	0	0	0	0	0	1
396	4	apw 12	Enoc	11	2	2	BS.4	2	7	O+	0	0	0	0	0	0	0	0	0	0	0	1									435.058	2.63954	0.2828	0.108159
401	4	apw 13	Abai	10	2	2	BS.4	2	7	O+	0	0	0	0	0	0	0	24	1	0	0	2	TT	GA	AA	1		2	2	1	200.536	2.30435	1.1043	0.323108
403	4	apw 13	Euni	11	2	2	BS.4	2	7	O+	0	0	0	0	0	0	0	0	0	0	0	2									269.604	2.43233	0.5801	0.198685
405	4	apw 13	Boad	10	2	2	BS.4	2	7	O+	0	0	0	0	0	0	0	0	0	0	0	2
409	4	apw 13	Agne	10	2	2	BS.4	1	3	B+	0	0	0	0	0	0	0	0	0	0	0	2									249.48	2.39877	0.3777	0.139155
410	4	apw 14	Ruth	11	2	2	BS.4	2	7	O+	0	0	0	0	0	0	0	0	0	0	0	2									394.536	2.59719	0.221	0.086716													1	0.30103	52.4
419	4	apw 11	Ceci	10	2	2	BS.3	1	3	B+	0	0	0	0	0	0	0	0	0	0	0	2
420	4	apw 11	Pete	10	2	2	BS.4	1	4	B-	0	0	0	0	0	0	0	0	0	0	0	1																					7.9	0.94939	216.4	2.33726
431	4	apw 10	Eric	11	2	2	BS.6	2	7	O+	0	0	0	0	0	0	0	0	0	0	0	1
220	2	BK 109	HAMZ	12	3	3	BS4	2	7	O+	260	2.41664	1	0	0	0	0	0	0	0	0	1																	7.79844	0.944406	94.1612	1.97846
173	2	BK 62	HAMZ	12	3	3	BS. 5	1	1	A+	260	2.41664	1	0	0	0	0	0	0	0	0	1
273	3	akg 8	Glor	12	3	3	BS.6	1	4	B-	116	2.06819	1	0	0	0	0	0	0	0	0	2	CC	AA	GA	3	1		1	2	225.559	2.35518	2.3735	0.528081
026	1	ASE 26	EUGE	13	3	3	BS.5	2	7	O+	101	2.0086	1	0	0	0	0	72	1	0	0	1									98.2751	1.99684	0.2853	0.109005	2973.09	3.47336	2.3122	0.520116
350	4	apw 1	Isaa	13	3	3	BS.5	3	8	O-	94	1.97772	1	0	0	0	0	0	0	0	0	1	CC	AA	AA	3	1		1	1	306.338	2.48762	0.2674	0.102914	14458.1	4.16014	11.8154	1.10773	11.1268	1.08374	11.4758	1.09607	1.2	0.342423	4	0.69897	4	0.69897	84
115	2	BK4	JESS	12	3	3	BS. 4	2	7	O+	63	1.80618	1	0	0	0	0	0	0	48	1	2	TT	GA	GA	1		2	2	2	274.806	2.4406	0.0991	0.041037	45352.9	4.65661	4.56045	0.74511	10.5435	1.06234	15.0717	1.20606	4.4	0.732394	57.2	1.76492	4.7	0.755875	27.7
113	2	BK2	OBED	13	3	3	BS. 6	1	3	B+	61	1.79239	1	0	0	0	0	0	0	0	0	1	TT	GA	GA	1		2	2	2	597.509	2.77707	0.5159	0.180671	4723.55	3.67436	0.856349	0.26866	27.0891	1.44854	513.221	2.71115	0.6	0.20412	5.2	0.792392	19.5	1.31175	35.6
111	1	ASE 24	ASAR	14	3	3	BS.6				52	1.72428	1						0			1
078	1	ASE 78	KWAB	12	3	3	BS. 3	1	3	B+	46	1.6721	1	0	0	0	0	0	0	0	0	1
112	2	BK 1	ATTA	14	3	3	BS. 6			0	45	1.66276	1	0	0	0	0	0	0	0	0	1									349.34	2.54449	1.1646	0.335378	12042.4	4.08075	2.66229	0.563752	15.4355	1.21578	223.537	2.35129	1	0.30103	3.9	0.690196	4.6	0.748188	23.9
413	4	apw111	Bern	13	3	3	BS.5	2	7	O+	42	1.63347	1	0	0	0	0	0	0	0	0	1	CT	GA	GA	2	1	2	2	2	70.0945	1.85184	0.0337	0.014395	1743.06	3.24156	2.11144	0.492962	6.6699	0.88479	147.546	2.17186	4.6	0.748188	47.9	1.68931	9.6	1.02531	10.9
142	2	BK 31	ABUD	12	3	3	BS. 4	2	7	O+	40	1.61278	1	0	0	0	0	48	1	0	0	1	CC	AA	GG	3	1		1	3	483.925	2.68567	0.2675	0.102948	17036.4	4.2314	1.12892	0.32816	20.5309	1.33306	339.186	2.53172	1.2	0.342423	10.2	1.04922	21.6	1.35411	52.3
180	2	BK 69	KONA	13	3	3	BS. 6	1	1	A+	40	1.61278	1	0	0	0	0	0	0	0	0	2									120.067	2.08303	0.8036	0.25614
137	2	BK 26	IBRA	12	3	3	BS. 4			0	39	1.60206	1	0	0	0	0	0	0	0	0	1
434	4	apw 09	Amin	14	3	3	BS.6	1	1	A+	36	1.5682	1	0	0	0	0	0	0	0	0	2									176.295	2.2487	1.6499	0.423229	5514.66	3.7416	0.242572	0.094322	13.0912	1.14895	701.811	2.84684	0.4	0.146128	11.3	1.0899	1	0.30103	50.3
117	2	BK 6	FLOR	12	3	3	BS. 4	2	7	O+	34	1.54407	1	0	0	0	0	0	0	0	0	2									407.401	2.61109	0.7025	0.231087	109581	5.03974	4.56045	0.74511	17.8314	1.27488	67.3885	1.83498	4.1	0.70757	43.3	1.6464	5.1	0.78533	27.6
272	3	akg 49	Char	13	3	3	BS.6	3	8	O-	30	1.49136	1	0	0	0	0	0	0	0	0	1
417	4	apw 11	Adam	12	3	3	BS.5	3	8	O-	26	1.43136	1	0	0	0	0	0	0	0	0	1	CT	GA	GA	2	1	2	2	2	158.945	2.20397	0.4681	0.166756	3695.17	3.56775	4.11648	0.708972	18.8585	1.29795	284.382	2.45543	0.3	0.113943	13.3	1.15534	1.4	0.380211	11.2
122	2	BK 11	JEBO	12	3	3	BS. 4	1	5	AB+	24	1.39794	1	0	0	0	0	0	0	96	1	2	CC	AA	GA	3	1		1	2	193.796	2.28958	0.6856	0.226755					9.19515	1.00839	168.076	2.22808	3.2	0.623249	30.5	1.49831	12.8	1.13988	23.9
009	1	ASE 9	ISSA	14	3	3	JHS.2	1	3	B+	22	1.36173	1	0	0	0	0	0	0	0	0	1									174.632	2.2446	1.6206	0.418401
216	2	BK 105	AKWA	12	3	3	BS4	2	7	O+	22	1.36173	1	0	0	0	0	0	0	0	0	1
259	3	akg 12	Regi	12	3	3	BS.4	2	7	O+	21	1.34242	1	0	0	0	0	0	0	0	0	2																	6.7193	0.887578	427.608	2.63206
302	3	akg 11	John	14	3	3	JHS2	2	7	O+	21	1.34242	1	0	0	0	0	0	0	0	0	1									382.207	2.58343			6022.4	3.77984	2.6036	0.556736									16	1.23045	24.2
425	4	apw 10	Alex	14	3	3	BS.6	2	7	O+	21	1.34242	1	0	0	0	0	0	0	0	0	1
279	3	akg 51	Jane	13	3	3	BS.6	2	7	O+	20	1.32222	1	0	0	0	0	0	0	0	0	2
261	3	akg118	Char	13	3	3	BS.4	1	1	A+	17	1.25527	1	0	0	0	0	0	0	0	0	2																	10.6747	1.06725	584.932	2.76785
270	3	akg 85	Isaa	13	3	3	BS.	3	8	O-	15	1.20412	1	0	0	0	0	0	0	0	0	1	CT	AA	AA	2	1	2	1	1	213.54	2.33151	0.378	0.139249	4130.95	3.61616	6.09999	0.851258
257	3	akg 33	Naom	13	3	3	BS.4	3	8	O-	14	1.17609	1	0	0	0	0	0	0	0	0	2
027	1	ASE 27	KWAD	13	3	3	BS.5	1	3	B+	12	1.11394	1	0	0	0	0	0	0	0	0	1									336.665	2.52849	3.6472	0.667191	6160.41	3.78968	1.55492	0.407378	25.4263	1.42204	226.89	2.35772	1.1	0.322219	11.6	1.10037	18.5	1.29004	80.5
414	4	apw 11	Pete	13	3	3	BS.5	1	2	A-	12	1.11394	1	0	0	0	0	0	0	0	0	1	CT	GA	GA	2	1	2	2	2	307.538	2.48931	1.5119	0.400002	13799.3	4.13989	5.75411	0.829568	8.6602	0.984986	79.6826	1.90678	0.7	0.230449	10.1	1.04532	1.9	0.462398	32.1
411	4	apw 10	Abib	12	3	3	BS.5	1	3	B+	12	1.11394	1	0	0	0	0	0	0	0	0	1	CC	AA	AA	3	1		1	1	760.211	2.88151	0.7929	0.253556	4216.15	3.62502	2.62624	0.559456					4.2	0.716003	10	1.04139	39.1	1.60314	63.9
232	3	akg 28	Isaa	14	3	3	BS.5	2	7	O+	12	1.11394	1	0	0	0	0	0	0	0	0	1									233.531	2.3702	2.1772	0.502045					18.9812	1.30062					0.9	0.278754	5.7	0.826075	88.2
136	2	BK 25	KONA	12	3	3	BS. 4	1	1	A+	12	1.11394	1	0	0	0	0	0	0	0	0	1
280	3	akg 68	Geor	14	3	3	BS.6	2	7	O+	12	1.11394	1	0	0	0	0	0	0	0	0	1
114	2	BK3	ANTW	13	3	3	BS. 5			0+	11	1.07918	1	0	0	0	0	0	0	0	0	1	CT	AA	GA	2	1	2	1	2	588.385	2.7704	0.7569	0.244747	2440.09	3.38758	0.695842	0.229385	15.2768	1.21157	132.258	2.1247	1.1	0.322219	4.2	0.716003
110	1	ASE 22	BOAC	12	3	3	BS.5				11	1.07918	1						0			1													18463	4.26633	0.384092	0.141165
171	2	BK 60	EFFA	13	3	3	BS. 5	2	7	O+	11	1.07918	1	0	0	0	0	0	0	0	0	1
219	2	BK 108	EFFA	13	3	3	BS4	1	4	B-	11	1.07918	1	0	0	0	0	0	0	0	0	1
398	4	apw 12	Geor	13	3	3	BS.4	1	3	B+	8	0.954243	1	0	0	0	0	0	0	0	0	1									251.227	2.40179	0.8224	0.260644
022	1	ASE 22	APPI	12	3	3	BS.5	2	7	O+	6	0.845098	1	0	0	0	0	0	0	0	0	1									868.603	2.93932	0.2972	0.113007	18463	4.26633	0.2118	0.083431	18.4073	1.28797	513.859	2.71169	0.7	0.230449	4.6	0.748188	1	0.30103	32.3
301	3	akg 10	Coll	12	3	3	BS.5	2	7	O+	5	0.778151	1	0	0	0	0	0	0	0	0	1	CT	AA	AA	2	1	2	1	1	360.75	2.55841	0.9778	0.296182	4878.12	3.68834	6.28294	0.862307
143	2	BK 32	KONA	12	3	3	BS. 4	2	7	O+	5	0.778151	1	0	0	0	0	0	0	72	1	2
290	3	akg 57	Glor	14	3	3	JHS1	1	3	B+	5	0.778151	1	0	0	0	0	0	0	0	0	2
148	2	BK 37	YEBO	12	3	3	BS.5	2	7	O+	4	0.69897	1	0	0	0	0	0	0	0	0	1	CC	AA	AA	3	1		1	1	566.558	2.75401	1.7518	0.439617	8452.15	3.92702	0.859199	0.269326									1	0.30103	37.6
007	1	ASE 7	JANE	13	3	3	BS.5	2	7	O+	3	0.60206	1	0	0	0	0	24	1	0	0	2									622.582	2.79489	0.733	0.238799
433	4	apw 08	Haga	13	3	3	BS.6	1	3	B+	2	0.477121	1	0	0	0	24	0	1	0	0	2	CC	AA	AA	3	1		1	1	395.389	2.59812	0.2308	0.090187	1145.89	3.05952	0.269582	0.103661									1	0.30103	40.7
320	3	akg 15	Maxw	12	3	3	BS.6	1	3	B+	2	0.477121	1	0	0	0	0	0	0	0	0	1
049	1	ASE 49	AWUD	14	3	3	BS. 5	1	5	AB+	1	0.30103	1	0	0	0	0	0	0	0	0	2									1269.48	3.10397	1.3034	0.362369	7101.38	3.8514	1.658	0.424555	6.48398	0.874133			2.2	0.50515	31.1	1.5065	58.8	1.7767	64.7
147	2	BK 36	YEBO	12	3	3	BS.5	1	1	A+	0	0	0	0	0	0	0	0	0	0	0	1									695.604	2.84299	0.2715	0.104316	15130.2	4.17987	3.36243	0.639729	30.2497	1.49485	530.2	2.72526	0.3	0.113943	1.4	0.380211	7.4	0.924279	17.5
254	3	akg 10	Jona	13	3	3	BS.4	2	7	O+	0	0	0	0	0	0	0	0	0	0	0	1									435.058	2.63954	1.3784	0.376285					8.7537	0.989169	433.463	2.63795	1.3	0.361728	11	1.07918	1.5	0.39794	32.4
151	2	BK 40	AGYE	12	3	3	BS.5	1	1	A+	0	0	0	0	0	0	0	0	0	0	0	2									214.782	2.33402			6742	3.82885	4.46109	0.737279	12.5491	1.13191	325.685	2.51413	0.7	0.230449	9.4	1.01703	20.8	1.33846	20.3
177	2	BK 66	FORK	12	3	3	BS. 5	1	1	A+	0	0	0	0	0	0	0	0	0	0	0	1									174.632	2.2446	0.6009	0.204364	3589.27	3.55513	1.12892	0.32816	8.08117	0.958142	318.643	2.50467	3.4	0.643453	4.4	0.732394	7.1	0.908485	29.1
407	4	apw 1	Mavi	12	3	3	BS.4	2	7	O+	0	0	0	0	0	0	0	0	0	0	0	2									143.326	2.15935	0.3038	0.115211					12.7289	1.13764	308.303	2.49038	1.2	0.342423	6.6	0.880814	7.6	0.934498	33.1
034	1	ASE 34	MICH	14	3	3	JHS.2	1	1	A+	0	0	0	0	0	0	0	0	0	48	1	1									1109.02	3.04533	0.0562	0.023746			6.60423	0.881055	9.33451	1.01429	224.227	2.35262	0.3	0.113943	10.3	1.05308
432	4	apw 10	Aaro	14	3	3	JHS1	1	1	A+	0	0	0	0	0	0	0	0	0	0	0	1													321.435	2.50844	0.385366	0.141564	17.1664	1.25927	213.963	2.33236	1.9	0.462398	19.3	1.3075	1	0.30103	16.1
274	3	akg 93	Esth	13	3	3	BS.6	2	7	O+	0	0	0	0	0	0	0	0	0	0	0	2									133.092	2.1274	1.6304	0.420022					5.83549	0.83477	200.264	2.30377	0.9	0.278754	6.7	0.886491	18.2	1.2833	54.1
191	2	BK 80	SARK	14	3	3	JHS 2	1	5	AB+	0	0	0	0	0	0	0	48	1	0	0	2	CT	GA	GA	2	1	2	2	2	520.221	2.71702	0.581	0.198932	5994.92	3.77786	1.18565	0.33958	15.1329	1.20771	190.201	2.28149	6.2	0.857332	46.1	1.67302	15.4	1.21484	52.3
102	1	ASE 10	MATT	12	3	3	BS. 6	2	7	O+	0	0	0	0	0	0	0	0	0	96	1	1									477.172	2.67958	0.4507	0.161578	14353.1	4.15698	1.41242	0.382453	9.25463	1.01092	175.176	2.24595	0.6	0.20412	8.2	0.963788	6.1	0.851258	23.5
072	1	ASE 72	OLIV	12	3	3	BS. 3	1	3	B+	0	0	0	0	0	0	0	0	0	0	0	2	CT	AA	AA	2	1	2	1	1	207.418	2.31894	1.4973	0.397471	7511.65	3.87579	0.472775	0.168136	10.2361	1.05062	133.971	2.13024	1	0.30103	5.4	0.80618	1	0.30103	49.3
184	2	BK 73	KUSI	13	3	3	BS. 6	1	5	AB+	0	0	0	0	0	0	0	0	0	0	0	2									530.353	2.72538	1.0161	0.304512	10882.8	4.03678	1.43231	0.386019	11.1016	1.08284	91.8826	1.96793	1.2	0.342423	22.3	1.36736	7.3	0.919078	34
229	3	akg 1	Josh	13	3	3	BS.3	2	7	O+	0	0	0	0	0	0	0	0	0	0	0	1	CC	AA	AA	3	1		1	1	5651.91	3.75227	2.5699	0.552656					22.5902	1.37273	59.6842	1.78308	2	0.477121	56.5	1.75967
230	3	akg144	Jame	14	3	3	JHS2	3	8	O-	0	0	0	0	0	0	0	0	0	0	0	1	CC	AA	AA	3	1		1	1	191.814	2.28514	0.1879	0.07478	31108.5	4.49289	3.51304	0.654469	18.8892	1.29862	33.7176	1.54055	1.7	0.431364	15.8	1.22531	15.1	1.20683	45.7
429	4	apw 1	Alex	14	3	3	BS.6	1	4	B-	0	0	0	0	0	0	0	0	0	0	0	1													2157.2	3.33409	7.23917	0.915884									1	0.30103	39
299	3	akg 8	Evan	12	3	3	BS.6	1	3	B+	0	0	0	0	0	0	0	0	0	0	0	1	CC	AA	AA	3	1		1	1	5097.14	3.70741	1.1455	0.331529	5805.65	3.76392	5.72368	0.827607
015	1	ASE 15	CHAN	12	3	3	BS.6	2	7	O+	0	0	0	0	0	0	0	0	0	0	0	2	CT	AA	AA	2	1	2	1	1	605.795	2.78304	0.1898	0.075474	4369.76	3.64056	5.34063	0.802132
016	1	ASE 16	JOYC	12	3	3	BS.6	1	3	B+	0	0	0	0	0	0	0	0	0	0	0	2									313.225	2.49724	0.3134	0.118397	5973.78	3.77632	5.04156	0.781149									1	0.30103	32.3
296	3	akg 4	Emma	12	3	3	BS.4	2	7	O+	0	0	0	0	0	0	0	0	0	0	0	1									198.253	2.29941	0.0904	0.037586	1040.52	3.01767	4.70792	0.756478									1	0.30103	46.3
138	2	BK 27	OPPO	13	3	3	BS. 4	2	7	O+	0	0	0	0	0	0	0	0	0	0	0	1									364.58	2.56298	0.3223	0.12133	3379.22	3.52895	4.24375	0.719642
059	1	ASE 59	ABU	12	3	3	BS.6	2	7	O+	0	0	0	0	0	0	0	0	0	0	0	1	TT	GG	GA	1		2	3	2	479.236	2.68146	1.9113	0.464087	3708.3	3.56929	3.55999	0.658964
186	2	BK 75	FRIM	13	3	3	BS. 6	1	1	A+	0	0	0	0	0	0	0	0	0	0	0	1									682.788	2.83492	1.397	0.379668	5342.15	3.7278	3.17036	0.620174									1	0.30103	47.5
452	4	apw 0	Godf	14	3	3	JHS2	1	3	B+	0	0	0	0	0	0	0	0	0	0	0	1									352.62	2.54854	0.15	0.060698	2859.36	3.45642	2.85577	0.586112									1	0.30103	62.3
020	1	ASE 20	BOAK	12	3	3	BS.5	2	7	O+	0	0	0	0	0	72	0	0	1	0	0	1									339.136	2.53165			2580.46	3.41187	2.53696	0.54863
042	1	ASE 42	COMF	14	3	3	JHS2	2	7	O+	0	0	0	0	0	48	0	0	1	0	0	2									382.121	2.58334	1.229	0.34811	282.433	2.45245	2.39033	0.530242
175	2	BK 64	AGYE	13	3	3	BS. 5	1	3	B+	0	0	0	0	0	0	0	0	0	0	0	1									455.281	2.65923	1.0112	0.303455	10982.9	4.04075	2.32603	0.521926
391	4	apw 88	Josh	12	3	3	BS.4	2	7	O+	0	0	0	0	0	0	0	0	0	0	0	1									573.351	2.75918	0.5815	0.199069	3161.78	3.50007	2.07813	0.488287
183	2	BK 72	AGYE	13	3	3	BS. 6				0	0	0	0	0	0	0	0	0	0	0	2									363.768	2.56202	1.321	0.365675	1446.46	3.1606	1.73847	0.437508
124	2	BK 13	PRIN	14	3	3	BS. 6	1	4	B-	0	0	0	0	0	0	0	0	0	0	0	1									201.732	2.30692			2824.95	3.45117	1.69919	0.431234									1	0.30103	55.2
293	3	akg 1	Bast	12	3	3	BS.6	3	8	O-	0	0	0	0	0	0	0	0	0	0	0	1									368.618	2.56775	1.3356	0.368398	3739.61	3.57294	1.67757	0.42774									14.2	1.18184	58.9
067	1	ASE 67	CHAR	12	3	3	BS. 5	2	7	O+	0	0	0	0	0	0	0	0	0	0	0	1									114.907	2.06411					1.56167	0.408522									1	0.30103	76
062	1	ASE 62	LATI	13	3	3	BS. 5	3	8	O-	0	0	0	0	0	0	0	0	0	0	0	2									356.877	2.55373	1.0116	0.303542	3195.03	3.50461	1.28257	0.358425
412	4	apw110	Jona	12	3	3	BS.5	2	7	O+	0	0	0	0	0	0	0	0	0	0	0	1									11.2474	1.08804	1.633	0.420451	4473.63	3.65076	1.27026	0.356075
164	2	BK 53	RASH	13	3	3	BS. 4	2	7	O+	0	0	0	0	0	0	0	0	0	0	0	1									192.654	2.28703	0.2684	0.103256	3300.58	3.51872	1.27026	0.356075									11101.6	4.04542
456	4	apw 06	Amos	14	3	3	JHS1	1	1	A+	0	0	0	0	0	0	0	0	0	0	0	1									371.757	2.57143	0.2645	0.101919	923.122	2.96573	1.2659	0.35524
013	1	ASE 13	SAMP	12	3	3	BS.5	2	7	O+	0	0	0	0	0	0	0	0	0	0	0	1									387.098	2.58894	0.114	0.046885			1.0886	0.319855
141	2	BK 30	FOJO	12	3	3	BS. 4	2	7	O+	0	0	0	0	0	0	0	0	0	0	0	1									648.178	2.81236	1.2368	0.349627	6243.77	3.79552	0.978477	0.296331
088	1	ASE 89	JAME	12	3	3	BS. 4	1	5	AB+	0	0	0	0	0	0	0	0	0	0	0	1	CC	AA	AA	3	1		1	1	421.723	2.62606	0.2866	0.109444	1674.94	3.22426	0.97342	0.29522
019	1	ASE 19	BADU	14	3	3	JHS1	1	3	B+	0	0	0	0	0	0	0	0	0	0	0	2								1		2.68664	0.9305	0.28567			0.833987	0.263396
404	4	apw 13	Abig	12	3	3	BS.4	2	7	O+	0	0	0	0	0	0	0	0	0	0	0	2									468.825	2.67194	0.9505	0.290146	561.616	2.75021	0.754853	0.244241
055	1	ASE 55	MUSA	14	3	3	JHS2	2	7	O+	0	0	0	0	0	0	0	0	0	0	0	1	TT	AA	GA	1		2	1	2	399.411	2.60251	0.0303	0.012964			0.73008	0.238066
423	4	apw 09	Nana	13	3	3	BS.6	2	7	O+	0	0	0	0	0	0	0	0	0	0	0	1									555.145	2.74519	1.1215	0.326643	4504.87	3.65378	0.684992	0.226598
188	2	BK 77	YEBO	14	3	3	BS. 6	1	3	B+	0	0	0	0	0	0	0	0	0	0	0	2									154.586	2.19197	0.0494	0.020941	5446.01	3.73616	0.655925	0.219041									1	0.30103	7.5
445	4	apw 56	Samu	14	3	3	JHS1	2	7	O+	0	0	0	0	0	0	0	0	0	0	0	1	TT	GA	AA	1		2	2	1	423.952	2.62834	0.5031		3646.54	3.562	0.620345	0.209607
174	2	BK 63	GYAW	12	3	3	BS. 5	1	3	B+	0	0	0	0	0	0	0	0	0	0	0	1									832.867	2.9211	0.9487	0.289745			0.568676	0.195533
135	2	BK 24	SARP	12	3	3	BS.4	1	3	B+	0	0	0	0	0	0	0	0	0	0	0	2									219.458	2.34333	1.4041	0.380953	1306.25	3.11636	0.499235	0.17587									1	0.30103	30.7
057	1	ASE 57	ZAKA	14	3	3	JHS2	3	8	O-	0	0	0	0	0	0	0	0	0	0	0	1									399.411	2.60251	1.3518	0.3714	1697.14	3.22997	0.330035	0.123863									23.9	1.3962	33.9
018	1	ASE 18	ADU	12	3	3	BS.6	3	8	O-	0	0	0	0	0	0	0	0	0	0	0	2									1040.19	3.01753	17.5923	1.26933			0.3054	0.115744
139	2	BK 28	OWUS	12	3	3	BS. 4	1	5	AB+	0	0	0	0	0	0	0	0	0	72	1	1									344.664	2.53865	0.9226	0.283889	12095.6	4.08266	0.295843	0.112552
393	4	apw 12	Elij	13	3	3	BS.4	2	7	O+	0	0	0	0	0	0	0	0	0	0	0	1	CC	AA	AA	3	1		1	1	473.997	2.67669	0.1176	0.048286	1159.88	3.06479	0.283905	0.108533
426	4	apw 10	Solo	13	3	3	BS.6	1	3	B+	0	0	0	0	0	0	0	0	0	0	0	1													2604.3	3.41586	0.280333	0.107323
375	4	apw 15	Solo	13	3	3	BS.5	3	8	O-	0	0	0	0	0	0	0	0	0	0	0	1	TT	AA	AA	1		2	1	1	213.556	2.33154	2.1671	0.500662	3810.68	3.58112	0.268212	0.103192
416	4	apw 11	Sund	13	3	3	BS.5	2	7	O+	0	0	0	0	0	48	0	0	1	0	0	1									620.666	2.79356	2.277	0.515476	2491.51	3.39664	0.14753	0.059764
003	1	ASE 3	ABDU	14	3	3	JHS 2	1	3	B+	0	0	0	0	0	0	0	0	0	0	0	2	TT	GA	AA	1		2	2	1	566.725	2.75414	0.9312	0.285827
005	1	ASE 5	ELIZ	12	3	3	BS.5	1	1	A+	0	0	0	0	0	0	0	0	0	0	0	2									539.028	2.73242	0.482	0.170848
008	1	ASE 8	ALIM	13	3	3	BS.5	1	1	A+	0	0	0	0	0	0	0	0	0	72	1	1									202.42	2.30839	0.4048	0.147614
017	1	ASE 17	GEOR	14	3	3	JHS 1	2	7	O+	0	0	0	0	0	0	0	0	0	48	1	2									105.992	2.02935	0.8363	0.263944
056	1	ASE 56	RICH	12	3	3	BS. 4	2	7	O+	0	0	0	0	0	0	0	0	0	0	0	1
058	1	ASE 58	GAMB	12	3	3	BS. 4	1	3	B+	0	0	0	0	0	0	0	0	0	0	0	1									475.901	2.67843	0.7971	0.254572
060	1	ASE 60	MARI	12	3	3	BS. 4	2	7	O+	0	0	0	0	0	0	0	0	0	0	0	2
061	1	ASE 61	RASH	12	3	3	BS. 4	1	2	A-	0	0	0	0	0	48	0	0	1	0	0	2									281.26	2.45065	0.7922	0.253386
063	1	ASE 63	PATR	14	3	3	BS. 6	1	3	B+	0	0	0	0	0	0	0	0	0	0	0	2	CC	AA	AA	3	1		1	1	262.52	2.42081	2.8124	0.581198
065	1	ASE 65	PEGG	14	3	3	BS. 6	1	3	B+	0	0	0	0	0	0	0	0	0	0	0	2
070	1	ASE 70	GRAC	13	3	3	BS. 3	2	7	O+	0	0	0	0	0	0	0	0	0	72	1	2
071	1	ASE 71	THER	14	3	3	BS. 5	1	3	B+	0	0	0	0	0	0	0	0	0	0	0	2									488.547	2.6898	0.6642	0.221206
073	1	ASE 73	EMMA	13	3	3	BS. 3	1	1	A+	0	0	0						0			2
075	1	ASE 75	JANE	13	3	3	SF	2	7	O+	0	0	0	0	0	0	0	0	0	72	1	2
077	1	ASE 77	KANT	14	3	3	BS. 3	1	1	A+	0	0	0	0	0	0	0	0	0	0	0	1
079	1	ASE 79	JOSE	12	3	3	BS. 3	2	7	O+	0	0	0	0	0	0	0	0	0	0	0	1
145	2	BK 34	ADU	13	3	3	BS. 4	1	3	B+	0	0	0	0	0	0	0	24	1	0	0	1
161	2	BK 50	BAAH	12	3	3	BS.5	1	2	A-	0	0	0	0	0	0	0	0	0	0	0	2									315.187	2.49994	1.2102	0.344432
172	2	BK 61	SEID	13	3	3	BS. 5	2	7	O+	0	0	0	0	0	0	0	0	0	0	0	1
176	2	BK 65	YAHA	13	3	3	BS. 5	2	7	O+	0	0	0	0	0	0	0	0	0	0	0	1
181	2	BK 70	GYAW	12	3	3	BS. 6	1	1	A+	0	0	0	0	0	0	0	0	0	0	0	2									757.552	2.87999	0.8814	0.274481
182	2	BK 71	BEMA	13	3	3	BS. 6	1	1	A+	0	0	0	0	0	0	0	0	0	0	0	2
185	2	BK 74	AKUA	13	3	3	BS. 6	1	3	B+	0	0	0	0	0	0	0	72	1	0	0	2
187	2	BK 76	FRIM	13	3	3	BS. 6	1	1	A+	0	0	0	0	0	0	0	0	0	0	0	1
214	2	BK 103	GEOR	12	3	3	BS4	2	7	O+	0	0	0	0	0	0	0	0	0	0	0	2
215	2	BK 104	FRAN	12	3	3	BS4	1	1	A+	0	0	0	0	0	0	0	0	0	0	0	2
228	3	akg 19	Grac	12	3	3	BS.4	1	3	B+	0	0	0	0	0	0	0	0	0	0	0	2
231	3	akg 14	Mali	12	3	3	BS.3	1	1	A+	0	0	0	0	0	0	0	0	0	0	0	1
233	3	akg 14	Step	13	3	3	BS.3	1	3	B+	0	0	0	0	0	0	0	0	0	0	0	1	CT	AA	AA	2	1	2	1	1	394.536	2.59719	0.221	0.086716
240	3	akg 13	Eric	12	3	3	BS.3	1	3	B+	0	0	0	0	0	0	0	0	0	0	0	2	CT	GA	GG	2	1	2	2	3	441.821	2.64623	1.4663	0.392046
245	3	akg134	Ther	14	3	3	BS.6	1	6	AB-	0	0	0	0	0	0	0	0	0	0	0	2
247	3	akg132	Mary	12	3	3	BS.5	1	3	B+	0	0	0	0	0	0	0	0	0	0	0	2
251	3	akg 44	Emma	12	3	3	BS.4	1	5	AB+	0	0	0	0	0	0	0	0	0	0	0	1									218.573	2.34158	0.5898	0.201342
252	3	akg 10	Denn	13	3	3	BS.4	1	5	AB+	0	0	0	0	0	0	0	0	0	0	0	1									418.196	2.62242	0.4424	0.159086													1	0.30103	26.1
253	3	akg104	Alfr	12	3	3	BS.4	1	5	AB+	0	0	0	0	0	0	0	0	0	0	0	1
255	3	akg 11	Samu	13	3	3	BS.4	2	7	O+	0	0	0	0	0	0	0	0	0	0	0	1
260	3	akg 12	Vict	12	3	3	BS.4	1	1	A+	0	0	0	0	0	0	0	0	0	0	0	2
262	3	akg 12	Sara	13	3	3	BS.4			0+	0	0	0	0	0	0	0	0	0	0	0	2
263	3	akg 11	Esth	12	3	3	BS.4	1	3	B+	0	0	0	0	0	0	0	0	0	0	0	2
264	3	akg 81	Benj	12	3	3	BS.5	2	7	O+	0	0	0	0	0	0	0	0	0	0	0	1
265	3	akg 91	Fred	13	3	3	BS.5	1	3	B+	0	0	0	0	0	0	0	0	0	0	0	1									616.416	2.79058	0.4364	0.157275
266	3	akg 82	Nich	12	3	3	BS.5	2	7	O+	0	0	0	0	0	0	0	0	0	0	0	1
267	3	akg 80	Prin	13	3	3	BS.5	2	7	O+	0	0	0	0	0	0	0	0	0	0	0	1
275	3	akg 10	Mary	13	3	3	BS.6	2	7	O+	0	0	0	72	1	120	0	0	1	0	0	2
276	3	akg 99	Grac	13	3	3	BS.6	1	5	AB+	0	0	0	0	0	0	0	0	0	0	0	2
277	3	akg 10	Cath	14	3	3	BS.6	2	7	O+	0	0	0	0	0	0	0	0	0	0	0	2
278	3	akg 50	Sara	12	3	3	BS.6	2	7	O+	0	0	0	0	0	0	0	0	0	0	0	2
281	3	akg 60	Eric	12	3	3	BS.6	1	1	A+	0	0	0	0	0	0	0	0	0	0	0	1									456.077	2.65999	0.3308	0.124113
286	3	akg 52	Patr	13	3	3	JHS1	3	8	O-	0	0	0	0	0	0	0	0	0	0	0	2
300	3	akg 9	Timo	14	3	3	JHS1	2	7	O+	0	0	0	0	0	0	0	0	0	0	0	1	TT	GA	GA	1		2	2	2	281.26	2.45065	0.6005	0.204256
319	3	akg 16	Isaa	12	3	3	BS.4	1	1	A+	0	0	0	0	0	0	0	0	0	0	0	1
323	3	akg 26	Pete	14	3	3	JHS2	1	5	AB+	0	0	0	0	0	0	0	0	0	0	0	1
325	3	akg 15	Edwa	14	3	3	JHS2	2	7	O+	0	0	0	0	0	0	0	0	0	0	0	1
326	3	akg 14	Phil	14	3	3	JHS2	2	7	O+	0	0	0	0	0	0	0	0	0	0	0	1
331	3	akg 17	Erne	14	3	3	JHS2	1	6	AB-	0	0	0	0	0	0	0	0	0	0	0	2
338	3	akg 36	Samu	14	3	3	JHS2	1	6	AB-	0	0	0	48	1	24	0	0	1	0	0	1
339	3	akg 37	Bais	14	3	3	JHS2	2	7	O+	0	0	0	0	0	0	0	0	0	0	0	1
340	3	akg 38	Isaa	14	3	3	JHS2	2	7	O+	0	0	0	0	0	0	0	0	0	0	0	1
341	3	akg 39	Agne	14	3	3	JHS2	2	7	O+	0	0	0	0	0	0	0	0	0	0	0	2
352	4	apw 1	Matt	12	3	3	BS.5	2	7	O+	0	0	0	0	0	0	0	0	0	0	0	1									283.419	2.45396	0.4231	0.153235
397	4	apw 12	Benj	12	3	3	BS.4	1	1	A+	0	0	0	0	0	0	0	0	0	0	0	1
399	4	apw 12	Baba	12	3	3	BS.4	2	7	O+	0	0	0	0	0	0	0	24	1	0	0	1
400	4	apw 1	Rafa	12	3	3	BS.4	2	7	O+	0	0	0	0	0	0	0	0	0	0	0	1									235.966	2.37468
406	4	apw 1	Char	14	3	3	BS.4	1	1	A+	0	0	0	0	0	0	0	0	0	0	0	2									131.942	2.12366	0.5426	0.188253
422	4	apw 12	Shie	14	3	3	BS.6	2	7	O+	0	0	0	0	0	0	0	0	0	0	0	2									292.799	2.46805	1.0122	0.303671
424	4	apw100	Gide	12	3	3	BS.6	2	7	O+	0	0	0	0	0	48	0	0	1	0	0	1
427	4	apw 1	Rich	12	3	3	BS.6	2	7	O+	0	0	0	0	0	0	0	240	1	0	0	1
428	4	apw 1	Geor	12	3	3	BS.6	1	3	B+	0	0	0	0	0	0	0	0	0	0	0	1
430	4	apw 1	Kow	14	3	3	BS.6	1	3	B+	0	0	0	0	0	24	0	0	1	0	0	1
435	4	apw 09	Agne	12	3	3	BS.6	2	7	O+	0	0	0	0	0	0	0	0	0	0	0	2									193.795	2.28958	0.8229	0.260763
437	4	apw 09	Fati	12	3	3	BS.6	2	7	O+	0	0	0	0	0	0	0	0	0	0	0	2
438	4	apw 09	Mary	13	3	3	BS.6	2	7	O+	0	0	0	0	0	240	0	0	1	0	0	2
439	4	apw 09	Ruth	12	3	3	BS.6	2	7	O+	0	0	0	0	0	0	0	0	0	0	0	2
440	4	apw 09	Rebb	14	3	3	BS.6	1	3	B+	0	0	0	0	0	0	0	0	0	0	0	2
441	4	apw 09	Jenn	12	3	3	BS.6	2	7	O+	0	0	0	0	0	0	0	0	0	0	0	2
443	4	apw 05	Emma	12	3	3	JHS1	1	1	A+	0	0	0	0	0	0	0	0	0	0	0	1
444	4	apw055	Samu	13	3	3	JHS1	1	3	B+	0	0	0	0	0	0	0	0	0	0	0	1
446	4	apw 05	Isaa	12	3	3	JHS1	1	4	B-	0	0	0	0	0	0	0	0	0	0	0	1
447	4	apw 05	Samu	13	3	3	JHS1	2	7	O+	0	0	0	0	0	0	0	0	0	0	0	1
449	4	apw 06	Just	14	3	3	JHS2	2	7	O+	0	0	0	0	0	0	0	0	0	0	0	1
450	4	apw 06	Davi	13	3	3	JHS1	1	2	A-	0	0	0	0	0	0	0	0	0	0	0	1
451	4	apw 06	Enoc	12	3	3	JHS1	1	1	A+	0	0	0	0	0	0	0	0	0	0	0	1									296.406	2.47335	0.6517	0.217931
453	4	apw 06	John	13	3	3	JHS1	2	7	O+	0	0	0	0	0	0	0	0	0	0	0	1
455	4	apw 06	John	14	3	3	JHS1	1	2	A-	0	0	0	0	0	0	0	0	0	0	0	1
458	4	apw 06	Doro	14	3	3	JHS1	1	1	A+	0	0	0	0	0	0	0	0	0	0	0	2
460	4	apw 07	Jenn	13	3	3	JHS1	2	7	O+	0	0	0	0	0	0	0	0	0	0	0	2
461	4	apw 07	Geor	14	3	3	JHS1	2	7	O+	0	0	0	0	0	0	0	0	0	0	0	2
462	4	apw 07	Mary	13	3	3	JHS1	2	7	O+	0	0	0	0	0	0	0	0	0	0	0	2
463	4	apw 07	Fati	14	3	3	JHS1	1	1	A+	0	0	0	0	0	0	0	0	0	0	0	2
464	4	apw 07	Abib	12	3	3	JHS1	2	7	O+	0	0	0	0	0	0	0	0	0	0	0	2
465	4	apw	Dorc	14	3	3	JHS1	2	7	O+	0	0	0	0	0	0	0	0	0	0	0	2
466	4	apw 07	Ophi	12	3	3	JHS1	1	1	A+	0	0	0	0	0	0	0	0	0	0	0	2
467	4	apw 07	Doro	13	3	3	JHS1	2	7	O+	0	0	0	0	0	0	0	0	0	0	0	2
468	4	opw 07	Esth	14	3	3	JHS1	2	7	O+	0	0	0	0	0	0	0	0	0	0	0	2
010	1	ASE 10	HAYF	15	3	4	JHS 2	1	1	A+	187	2.27416	1	0	0	0	0	0	0	72	1	1									168.693	2.22966	0.9834	0.29741	16866.6	4.22705	0.731329	0.23838
201	2	BK 90	FLOR	16	4	4	JHS2	1	1	A+	162	2.21219	1	0	0	0	0	0	0	0	0	2	CT	GA	GA	2	1	2	2	2	367.579	2.56653	0.2542	0.098367	15018.3	4.17665	0.88222	0.27467	20.5932	1.33432	37.0137	1.57994	3.4	0.643453	57.8	1.76938	27.6	1.45637	36.5
047	1	ASE 47	ABUF	15	3	4	JHS1	2	7	O+	48	1.6902	1	0	0	0	0	0	0	48	1	1									187.379	2.27503			627.147	2.79806	1.76851	0.442246
076	1	ASE 76	MEMU	15	3	4	BS.6	1	1	A+	30	1.49136	1	0	0	48	0	0	1	0	0	2	CT	GA	GA	2	1	2	2	2	363.82	2.56208	0.6211	0.20981	197617	5.29583	4.79088	0.762745	7.33377	0.920841	253.526	2.40573	0.6	0.20412	1.4	0.380211
329	3	akg 1	Step	15	3	4	JHS1	1	3	B+	22	1.36173	1	0	0	0	0	0	0	0	0	1
470	4	apw209	Eric	17	4	4	JHS3	2	7	O+	17	1.25527	1	0	0	0	0	0	0	0	0	1									407.582	2.61128	0.428	0.154728	4612.54	3.66403	1.64075	0.421728	11.4088	1.09373	392.623	2.59508	3.5	0.653213			18.1	1.28103	36.3
121	2	BK 10	AJAR	16	4	4	JHS 1	3	8	O-	17	1.25527	1	0	0	0	0	0	0	0	0	2	TT	GA	GA	1		2	2	2	133.092	2.1274	1.3476	0.370624	7896.47	3.89749	0.970159	0.294501	17.2915	1.26225	304.088	2.48442	1.7	0.431364	13.8	1.17026	4	0.69897	36.2
208	2	BK 97	ABRA	15	3	4	JHS1	2	7	O+	17	1.25527	1	0	0	0	0	0	0	0	0	1									531.156	2.72604	0.3731	0.137702	1438.84	3.15831	5.03094	0.780385
333	3	akg 16	Mary	15	3	4	JHS2	1	5	AB+	17	1.25527	1	48	1	24	0	0	1	0	0	2
436	4	apw 09	Dori	15	3	4	JHS2	2	7	O+	16	1.23045	1	0	0	0	0	0	0	0	0	2	CC	AA	GA	3	1		1	2	121.737	2.08898	0.0303	0.012964	15019.4	4.17668	3.72773	0.674653	17.9959	1.27866	489.551	2.69068	0.5	0.176091	10.5	1.0607	8.7	0.986772	44.1
316	3	akg 24	King	15	3	4	JHS3	1	5	AB+	14	1.17609	1	0	0	0	0	0	0	0	0	1									65.0309	1.81975	0.3123	0.118033
312	3	akg 13	Esth	15	3	4	JHS3	1	3	B+	12	1.11394	1	0	0	0	0	0	0	0	0	2																	20.16	1.32552	320.328	2.50695	0.6	0.20412	8	0.954243	1	0.30103
469	4	apw201	Emma	16	4	4	JHS3	1	1	A+	8	0.954243	1	0	0	0	0	0	0	0	0	1
006	1	ASE 6	CHAR	16	4	4	JHS 2	1	1	A+	3	0.60206	1	0	0	0	0	0	0	0	0	2
197	2	BK 86	DIAN	16	4	4	JHS 2	1	1	A+	0	0	0	0	0	0	0	0	0	0	0	2									344.73	2.53874	1.3517	0.371382	76933.4	4.88612	0.489494	0.173039	28.368	1.46788	360.552	2.55817	4.4	0.732394	47.9	1.68931	23.3	1.38561	36.2
210	2	BK 99	GODF	15	3	4	JHS1	1	5	AB+	0	0	0	0	0	0	0	0	0	0	0	1									143.66	2.16035	0.1181	0.048481	8635.92	3.93636	2.72832	0.571513	11.5633	1.0991	355.207	2.5517					1	0.30103	46.3
285	3	akg 48	John	16	4	4	JHS1	1	3	B+	0	0	0	0	0	0	0	0	0	0	0	1									205.579	2.31509	0.8556	0.268484	4460.69	3.6495	2.22641	0.508719	15.6826	1.22226	309.697	2.49234	3.7	0.672098	36.5	1.57403	26.7	1.44248	38.3
388	4	apw 20	Bren	16	4	4	JHS2	2	7	O+	0	0	0	0	0	0	0	0	0	0	0	2									797.453	2.90225	0.8568	0.268765	13136.9	4.11853	2.85298	0.585796	13.9575	1.17486	156.205	2.19646	2.9	0.591065	31.9	1.5172	30.1	1.49276	43.4
193	2	BK 82	BEMJ	15	3	4	JHS 2	1	3	B+	0	0	0	0	0	0	0	0	0	0	0	1									580.484	2.76454	0.1662	0.066773	3390.95	3.53045	5.51242	0.813742	18.7108	1.2947	111.012	2.04927	2.5	0.544068	39.2	1.60423	4.7	0.755875	89.3
389	4	apw 20	Mary	16	4	4	JHS2	2	7	O+	0	0	0	0	0	0	0	0	0	0	0	2									699.416	2.84536	0.7964	0.254403	1696.53	3.22982	5.2722	0.79742	2.90928	0.592097	98.748	1.9989	0.9	0.278754	6.8	0.892095	1	0.30103	68.7
199	2	BK 88	ENOC	17	4	4	JHS2	1	3	B+	0	0	0	0	0	0	0	0	0	72	1	1									421.64	2.62597	0.7077	0.232412	18805.9	4.27432	0.9533	0.290769	16.0417	1.23151	66.6409	1.83021	2.5	0.544068	55	1.74819	27.5	1.45484	53.4
204	2	BK 93	DORC	15	3	4	JHS1	3	8	O-	0	0	0	0	0	0	0	48	1	0	0	2	CT	AA	AA	2	1	2	1	1	170.683	2.23473	0.0758	0.031732	16357.3	4.21374	2.56925	0.552577	11.7379	1.1051	65.1559	1.82057			1	0.30103	6.7	0.886491	47.2
195	2	BK 84	FATI	17	4	4	JHS 2		8	O-	0	0	0	0	0	0	0	0	0	0	0	2																	3.57659	0.660542	19.063	1.3024	0.8	0.255273	2.7	0.568202
206	2	BK 95	ASAN	15	3	4	JHS1	2	7	O+	0	0	0	0	0	0	0	0	0	0	0	1									153.563	2.18911	0.7711	0.248243	14154.3	4.15092	0.31435	0.118711	7.61729	0.935371	9.8508	1.03546	1.7	0.431364	6.9	0.897627	3.6	0.662758	26.1
303	3	akg 15	Emma	16	4	4	JHS3	1	2	A-	0	0	0	0	0	0	0	0	0	0	0	1									702.215	2.84709	1.1675	0.335959	4938.11	3.69365	6.20944	0.857901
328	3	akg 17	Pris	16	4	4	JHS2	1	4	B-	0	0	0	0	0	0	0	0	0	0	0	2									1704.8	3.23193	0.9117	0.28142	1047.19	3.02044	6.00385	0.845337
304	3	akg 16	Step	16	4	4	JHS3	1	1	A+	0	0	0	0	0	0	0	0	0	0	0	1									281.038	2.45031	0.1366	0.055608	4683.13	3.67063	5.71249	0.826883									1	0.30103	29.5
310	3	akg 21	Beat	15	3	4	JHS3	1	3	B+	0	0	0	0	0	0	0	0	0	0	0	2									165.91	2.22248			1170.19	3.06863	5.42562	0.807915
306	3	akg 18	Emma	16	4	4	JHS3	1	3	B+	0	0	0	0	0	0	0	0	0	0	0	1									285.798	2.45758	0.9742	0.295391	15218.2	4.18239	5.06144	0.782576
064	1	ASE 64	AMIN	15	3	4	JHS1	2	7	O+	0	0	0	0	0	0	0	0	0	0	0	2													155.118	2.19345	4.81405	0.764479
044	1	ASE 44	ALIM	16	4	4	JHS1	2	7	O+	0	0	0	0	0	0	0	0	0	0	0	2									151.292	2.18268	0.4155	0.15091	4136.51	3.61674	4.30633	0.724794									6	0.845098	80.4
021	1	ASE 21	DANI	18	4	4	JHS 2	2	7	O+	0	0	0	0	0	0	0	0	0	0	0	1									429.445	2.63392			4684.66	3.67077	3.68317	0.67054
032	1	ASE 32	OSEI	15	3	4	JHS 2	2	7	O+	0	0	0	0	0	0	0	0	0	0	0	1									212.729	2.32986	2.5518	0.550449			2.9305	0.594448	10.434	1.0582
043	1	ASE 43	REBE	15	3	4	JHS1	1	1	A+	0	0	0	0	0	0	0	0	0	0	0	2									269.604	2.43233	1.1529	0.333024			2.9198	0.593264									1	0.30103	33.4
036	1	ASE 36	HAJI	19	4	4	JHS.2	1	1	A+	0	0	0	0	0	0	0	0	0	0	0	2									106.239	2.03035	0.4396	0.158242			2.7847	0.578031
028	1	ASE 28	KOFI	18	4	4	JHS 2	1	1	A+	0	0	0	0	0	0	0	24	1	0	0	1									578.466	2.76303	1.6564	0.424293	7269.89	3.86159	2.67263	0.564978	2.9093	0.592099			0.4	0.146128	5.6	0.819544	4.3	0.724276	64.5
308	3	akg 5	Sara	17	4	4	JHS3	2	7	O+	0	0	0	0	0	0	0	0	0	0	0	2	TT	AA	AA	1		2	1	1	342.61	2.53607	1.0383	0.309268	4094.79	3.61234	2.55793	0.551198									1	0.30103	25.8
128	2	BK 17	CONS	15	3	4	JHS 2	2	7	O+	0	0	0	0	0	0	0	0	0	0	0	2									333.141	2.52393	1.4396	0.387319	5266	3.72156	2.47824	0.54136
442	4	apw 09	Pati	15	3	4	JHS2	2	7	O+	0	0	0	0	0	0	0	0	0	0	0	2									160.919	2.2093	1.2886	0.35957	2480.53	3.39472	2.40476	0.532087
023	1	ASE 23	EMMA	15	3	4	JHS 2	2	7	O+	0	0	0	0	0	0	0	120	1	72	1	1									346.605	2.54109			1065.86	3.02811	1.94554	0.469166											41.5
050	1	ASE 50	MOSE	15	3	4	BS. 5	1	3	B+	0	0	0	0	0	0	0	0	0	0	0	1													6036.29	3.78084	1.83378	0.452367
035	1	ASE 35	CHRI	15	3	4	JHS2	1	1	A+	0	0	0	0	0	0	0	0	0	0	0	2									463.143	2.66665	0.4827	0.171053			1.6374	0.421176
002	1	ASE 2	ABDU	16	4	4	JHS 2	1	3	B+	0	0	0	0	0	0	0	0	0	0	0	2									490.482	2.69151	0.7893	0.252683			1.4645	0.391729
192	2	BK 81	AGYE	15	3	4	JHS 2	1	1	A+	0	0	0	0	0	0	0	0	0	0	0	2									217.473	2.3394			3289.04	3.5172	1.37987	0.376553									1	0.30103	31.7
196	2	BK 85	FAUZ	15	3	4	JHS 2	1	1	A+	0	0	0	0	0	0	0	0	0	0	0	2									465.131	2.66851			3158.58	3.49963	1.25539	0.353222
040	1	ASE 40	BEAT	16	4	4	BS. 6	1	3	B+	0	0	0	0	0	0	0	0	0	0	0	2									517.612	2.71484	0.4997	0.176004	1945.77	3.28932	1.124	0.327155
207	2	BK 96	MATI	15	3	4	JHS1	2	7	O+	0	0	0	0	0	0	0	0	0	0	0	2	CT	AA	AA	2	1	2	1	1	415.144	2.61924	0.1127	0.046378	2881.02	3.4597	1.08864	0.319863
291	3	akg 58	Beat	15	3	4	JHS1	2	7	O+	0	0	0	0	0	0	0	0	0	0	0	2									1286.49	3.10974	0.5041	0.177277	5981.93	3.77691	0.810203	0.257727
459	4	apw070	Grac	16	4	4	JHS2	1	3	B+	0	0	0	0	0	0	0	0	0	0	0	2									595.983	2.77596	0.512	0.179552	13694.9	4.13659	0.799499	0.255152
194	2	BK 83	AGYE	16	4	4	JHS 2	1	5	AB+	0	0	0	0	0	0	0	0	0	0	0	1									490.369	2.69141	0.5508	0.190556	5873.29	3.76896	0.791318	0.253173	8.96597	0.998519			1.3	0.361728	12.3	1.12385	13.9	1.17319	37.3
390	4	apw 21	Pete	16	4	4	JHS2			B	0	0	0	0	0	0	0	0	0	0	0	1									447.166	2.65144	0.5312	0.185032	8575.17	3.93329	0.720377	0.235624
457	4	apw 06	Alic	15	3	4	JHS1	2	7	O+	0	0	0	0	0	0	0	0	0	0	0	2									105.992	2.02935			586.11	2.76872	0.469354	0.167126
211	2	BK 100	SAND	15	3	4	JHS1	1	1	A+	0	0	0	0	0	0	0	0	0	0	0	2									541.93	2.73474	1.4196	0.383744	7581.94	3.87984	0.443641	0.159459
209	2	BK 98	ASAN	15	3	4	JHS1	1	1	A+	0	0	0	0	0	0	0	0	0	0	0	1									252.735	2.40438			4098	3.61268	0.322208	0.1213
001	1	ASE 1	ENOC	15	3	4	JHS 2	1	5	AB+	0	0	0	0	0	0	0	0	0	0	0	1
004	1	ASE 4	ABIG	15	3	4	JHS 2	2	7	O+	0	0	0	0	0	0	0	0	0	0	0	2									429.783	2.63426	0.7871	0.252149
024	1	ASE 24	MAXW	15	3	4	JHS 1	1	1	A+	0	0	0	0	0	0	0	0	0	48	1	1																									24.2	1.4014
069	1	ASE 69	ISSI	15	3	4	BS.6	1	3	B+	0	0	0	0	0	0	0	0	0	0	0	1	CC	AA	AA	3	1		1	1	258.207	2.41365	0.113	0.046495
127	2	BK 16	DARK	15	3	4	JHS 2	2	7	O+	0	0	0	0	0	0	0	0	0	0	0	2
200	2	BK 89	LAWR	15	3	4	JHS2	1	3	B+	0	0	0	0	0	0	0	0	0	0	0	1
205	2	BK 94	ANNI	15	3	4	JHS1	2	7	O+	0	0	0	0	0	0	0	0	0	48	1	1									609.962	2.78601	0.9895	0.298744
284	3	akg 47	Pete	15	3	4	JHS1	1	3	B+	0	0	0	0	0	0	0	0	0	0	0	1
288	3	akg 54	Eva	15	3	4	JHS1	2	7	O+	0	0	0	0	0	0	0	0	0	0	0	2
289	3	akg 56	Comf	15	3	4	JHS1	3	8	O-	0	0	0	0	0	0	0	0	0	0	0	2
292	3	akg 59	Fran	15	3	4	JHS1	2	7	O+	0	0	0	0	0	0	0	0	0	0	0	1									143.326	2.15935	0.2556	0.098851
317	3	akg 15	Cosm	15	3	4	JHS2	1	3	B+	0	0	0	0	0	0	0	0	0	0	0	1
321	3	akg 25	Fran	15	3	4	JHS3	1	1	A+	0	0	0	0	0	0	0	0	0	0	0	1
322	3	akg 15	Jame	15	3	4	JHS2	1	5	AB+	0	0	0	0	0	0	0	0	0	0	0	1
324	3	akg 27	Chri	15	3	4	JHS2	1	3	B+	0	0	0	0	0	0	0	0	0	0	0	1
327	3	akg 17	Ther	15	3	4	JHS2	1	2	A-	0	0	0	0	0	0	0	0	0	0	0	2
330	3	akg 14	Jose	15	3	4	JHS2	1	3	B+	0	0	0	0	0	0	0	0	0	0	0	1
334	3	akg 31	Domi	15	3	4	JHS2	2	7	O+	0	0	0	0	0	0	0	0	0	0	0	1
335	3	akg 30	Emma	15	3	4	JHS2	2	7	O+	0	0	0	0	0	0	0	0	0	0	0	1
337	3	akg 35	Vivi	15	3	4	JHS2	1	1	A+	0	0	0	0	0	0	0	0	0	0	0	2
343	3	akg 41	Merc	15	3	4	JHS3	2	7	O+	0	0	0	0	0	0	0	0	0	0	0	2
345	3	akg 43	Grac	15	3	4	JHS3	1	2	A-	0	0	0	0	0	0	0	0	0	0	0	2
448	4	apw 05	Godf	15	3	4	JHS3	1	1	A+	0	0	0	0	0	144	0	0	1	0	0	1
454	4	apw 06	Alfr	15	3	4	JHS2	1	1	A+	0	0	0	0	0	0	0	0	0	0	0	1
011	1	ASE 11	AMID	18	4	4	JHS 2	2	7	O+	0	0	0	0	0	0	0	72	1	0	0	1
012	1	ASE 12	RICH	16	4	4	JHS 2	2	7	O+	0	0	0	0	0	0	0	0	0	0	0	1									112.873	2.05642	0.6002	0.204174
198	2	BK 87	AMOA	17	4	4	JHS2	1	3	B+	0	0	0	0	0	0	0	0	0	0	0	1
202	2	BK 91	PEPR	17	4	4	JHS2	2	7	O+	0	0	0	0	0	0	0	0	0	0	0	1
203	2	BK 92	GRAC	17	4	4	JHS2	3	8	O-	0	0	0	0	0	0	0	48	1	0	0	2	CC	AA	AA	3	1		1	1	260.918	2.41817	0.163	0.06558
268	3	akg 89	John	17	4	4	JHS1	2	7	O+	0	0	0	0	0	0	0	0	0	0	0	1
269	3	akg 88	Jame	18	4	4	JHS1	1	1	A+	0	0	0	0	0	0	0	0	0	0	0	1
271	3	akg 90	Step	19	4	4	JHS3	2	7	O+	0	0	0	0	0	0	0	0	0	0	0	1
282	3	akg61	Step	18	4	4	JHS3	1	1	A+	0	0	0	0	0	0	0	0	0	0	0	1
283	3	akg 63	Paul	17	4	4	JHS1	2	7	O+	0	0	0	0	0	0	0	0	0	0	0	1
287	3	akg 53	Paul	16	4	4	JHS1	1	2	A-	0	0	0	0	0	0	0	0	0	0	0	2
305	3	akg 17	Isaa	17	4	4	JHS3	1	3	B+	0	0	0	0	0	0	0	0	0	0	0	1									168.693	2.22966	0.2862	0.109309
307	3	akg 19	Sime	16	4	4	JHS3	1	5	AB+	0	0	0	0	0	0	0	0	0	0	0	1									496.661	2.69693
309	3	akg 20	Pric	16	4	4	JHS3	1	3	B+	0	0	0	0	0	0	0	0	0	0	0	2
313	3	akg 14	Patr	16	4	4	JHS3	1	1	A+	0	0	0	0	0	0	0	0	0	0	0	2
314	3	akg 23	Mich	16	4	4	JHS3	3	8	O-	0	0	0	0	0	0	0	0	0	0	0	1
315	3	akg 15	Robe	17	4	4	JHS3	1	6	AB-	0	0	0	0	0	0	0	0	0	0	0	1
318	3	akg 15	Emma	16	4	4	JHS3	2	7	O+	0	0	0	0	0	0	0	0	0	0	0	1
336	3	akg 34	Samu	16	4	4	JHS2	2	7	O+	0	0	0	0	0	0	0	0	0	0	0	1
342	3	akg 40	Grac	16	4	4	JHS2	1	3	B+	0	0	0	0	0	0	0	0	0	0	0	2
344	3	akg42	Rita	16	4	4	JHS3	3	8	O-	0	0	0	0	0	0	0	0	0	0	0	2
346	3	akg 32	Geor	16	4	4	JHS3	2	7	O+	0	0	0	0	0	0	0	0	0	0	0	1
[truncated: 2 more columns]
